# Supplementary material for: Study of Antimicrobial Resistance, Biofilm Formation, and Motility of Pseudomonas aeruginosa Derived from Urine Samples
Source: Microorganisms. 2023 May 19;11(5):1345. doi: 10.3390/microorganisms11051345 (PMC10224020; doi:10.3390/microorganisms11051345)
Supplement: Supplementary file 1 [file microorganisms-11-01345-s001.zip]

Archive with 1 entries (1 files):
- microorganisms-2378782-supplementary.xlsx
