# Supplementary material for: Study of Antimicrobial Resistance, Biofilm Formation, and Motility of Pseudomonas aeruginosa Derived from Urine Samples
Source: Microorganisms. 2023 May 19;11(5):1345. doi: 10.3390/microorganisms11051345 (PMC10224020; doi:10.3390/microorganisms11051345)
Supplement: Supplementary file 1 [file microorganisms-11-01345-s001.zip › microorganisms-2378782-supplementary.xlsx]

## Sheet: Absorbance
Table S1. Total OD values for each sample used in assay.
	Absorbance at 630 nm
Isolate	1	2	3	4	5	6	7	8	9	10	11	12	13	14	15	16	17	18	19	20	21	22	23	24	25	ATCC	Blank
Rep 1	0.338	0.09	0.119	0.192	0.073	0.146	0.057	0.77	0.062	0.058	0.252	0.064	0.117	0.181	0.78	3.107	0.159	0.101	0.135	1.679	1.013	1.33	0.683	0.146	2.308	1.786	0.065
Rep 2	0.16	0.106	0.092	0.243	0.072	0.248	0.075	0.208	0.351	0.083	0.098	0.07	0.128	0.086	0.103	2.269	0.16	0.156	0.178	0.491	0.66	0.757	0.607	0.356	1.365	1.558	0.069
Rep 3	0.169	0.095	0.087	0.102	0.066	0.172	0.057	0.178	0.049	0.086	0.099	0.047	0.125	0.088	0.083	1.23	0.145	0.16	0.218	0.277	1.006	0.499	0.362	0.288	0.913	0.998	0.066
Rep 4	0.106	0.094	0.091	0.221	0.053	0.174	0.055	0.174	0.044	0.096	0.103	0.101	0.118	0.081	0.087	2.145	0.18	0.144	0.18	0.815	0.135	0.668	0.115	0.21	1.14	0.828	0.049
Rep 5	0.148	0.083	0.093	0.077	0.052	0.16	0.051	0.156	0.049	0.106	0.103	0.059	0.134	0.097	0.126	1.832	0.21	0.12	0.177	0.986	0.996	0.49	0.195	0.257	1.326	0.777	0.055
Rep 6	0.155	0.102	0.093	0.095	0.059	0.17	0.345	0.186	0.048	0.094	0.113	0.055	0.109	0.091	0.152	1.488	0.132	0.105	0.152	0.939	0.947	0.651	0.388	0.245	0.858	0.704	0.057
Rep 7	0.162	0.098	0.101	0.108	0.055	0.201	0.066	0.14	0.05	0.099	0.105	0.042	0.119	0.08	0.146	1.845	0.239	0.095	0.118	1.393	1.377	0.642	0.266	0.254	1.216	0.743	0.054
Rep 8	0.272	0.102	0.101	0.138	0.068	0.189	0.145	0.187	0.059	0.085	0.085	0.044	0.074	0.08	0.168	1.762	0.208	0.072	0.09	2.935	1.92	0.388	0.398	0.201	1.206	1.022	0.056
Mean	0.18875	0.09625	0.097125	0.147	0.06225	0.1825	0.106375	0.249875	0.089	0.088375	0.11975	0.06025	0.1155	0.098	0.205625	1.95975	0.179125	0.119125	0.156	1.18938	1.00675	0.678125	0.37675	0.244625	1.2915	1.052	0.058875
Blank	SD	Odc	2Odc	4Odc
	0.00650841	0.0784002	0.1568	0.313601

## Sheet: Results
	Calculation	Result				n= 25
	OD ≤ Odc	Absent			Null	Weak	Moderate	Strong
	Odc < OD ≤ 2 x Odc	Weak adhesion to the microtitre plate			2	11	6	6
	2 x ODC < OD ≤ 4 x ODC	Moderate adhesion to the microtitre plate
	4 x Odc < OD	Strong adhesion to the microtitre plate
	Odc	Odc = average 30% acetic acid blanks + (3 x SD); SD, standard deviation of the 30% acetic acid blanks.
